# Supplementary material for: Mapping the Field in Stress, Anxiety, and Postpartum Depression in Mothers of Preterm Infants in Neonatal Intensive Care
Source: Children (Basel). 2021 Aug 25;8(9):730. doi: 10.3390/children8090730 (PMC8468620; doi:10.3390/children8090730)
Supplement: Supplementary file 1 [file children-08-00730-s001.zip]

Archive with 1 entries (1 files):
- children-1272595-supplementary.pdf
